# Supplementary material for: The bidirectional interplay between RNA processing and mechanotransduction
Source: Cell Rep. Author manuscript; Available in PMC 2025 Oct 2. (PMC12490864; doi:10.1016/j.celrep.2025.116175)
Supplement: 1 [file NIHMS2113377-supplement-1.xlsx]

## Sheet: Sheet1
Splice variants/Alternatively spliced regions	Regulating RBPs	Affected pathways	Associated phenotypes/diseases
Fibronectin · Extra domain A (ED-A) · Extra domain B (ED-B) · Type III connecting sequence (IIICS)/ Variable (V) region	· SRSF5 promotes ED-A and ED-B inclusion Bordeleau et al.92 · SRSF1 promotes ED-A inclusion Lopez-Mejia et al.163 · RBFOX2 promotes ED-A and ED-B inclusion Murphy et al.161 · QKI suppresses ED-A inclusion Liao et al.137	· ED-A inclusion promotes interferon response Liao et al.137	· ED-B skipping in tumor endothelial cells promotes metastasis Bordeleau et al.92 · ED-A and ED-B skipping in vascular endothelial cells results in blood vessel hemorrhages under low flow conditions (aneurysms and atherosclerosis) Murphy et al.131 Murphy et al.161 · ED-A inclusion reduces virus production in infected cells Liao et al.137. · ED-A inclusion in the endometrium favors trophoblast inv…
Piezo1 · E30 (included in Piezo1.1, skipped in Piezo 1) Geng et al.180.	Unknown	Unknown	· Piezo1.1 is more sensitive to stretch-activated currents than Piezo1 Geng et al.180. · Piezo1.1 and Piezo1 differ in calcium ion selectivity Geng et al.180. · Piezo 1.1 presents enhanced single channel conductance compared to Piezo1 Geng et al.180.
Piezo2 · E10, E18, E19, E33, E35, and E40 (at least 17 Piezo2 splice variants in neurons) Szcot et al.181. · Major non-neuronal variant: Piezo2-V2 (+E33, -E18, -E19, -E35, -E40) ) Szcot et al.181. · Common neuronal variant: Piezo2-V14 (-E33, +E18, +E19, +E35, +E40) Szcot et al.181.	Unknown	Unknown	· Piezo2 splice variants differ in ion permeability, sensitivity to calcium, and inactivation kinetics Szcot et al.181. · E35 inclusion results in faster rates of receptor inactivation Szcot et al.181.
TREK-1 · TREK-1a: +E1, +E3, +E4, +E5, +E6, +E7, +E8 · Alternative start sites in E1 give rise to: · TREK-1b · TREK-1c · TREK-1d (rats only) · TREK-1e: -E5, thus frameshift and premature stop in E6 Rinné et al.192. · Myometrium splice variants Wu et al.188: · TREK-1 SV-1: +E1, E4, E5, E6, E7, E8 · TREK-1 SV-2: +E1, E5, E6, E7, E8 · TREK-1 SV-3: +E1, E5, E7, E8 · TREK-1 SV-4: +E1, E7, E8 · TREK-1 S…	Unknown	· TREK-1 trafficking to the plasma membrane Cowles et al.184 Veale et al.193	· Suggested pathological role for TREK-1 SV-1 through TREK-1 SV-5 variants in preterm labor and uterine quiescence during pregnancy Wu et al.188, Cowles et al.184. · TREK-1 SV-1 through TREK-1 SV-5 variants differ in channel properties compared to TREK-1a Cowles et al.184. · TREK1ΔE4 cannot produce functional currents. When co-expressed with TREK-1a, TREK1ΔE4 reduces TREK-1 current voltages. Veal…
Vinculin · E19 encodes a 68 amino acid insert in Metavinculin.	· RBFOX1 promotes E19 inclusion Zorn et al.105. · RBM10 represses E19 inclusion Krishnamoorthy et al.217.	· Focal adhesion assembly and turnover Kanoldt et al.216, Zorn et al.105	· Humans with dilated and hypertrophic cardiomyopathies have mutations in VCL E19 Maeda et al.213 Olson et al.211, Vasile et al.212 · Mutations in the metavinculin exon result in intercalated disc defects Olson et al.211. · Leu954del and Arg957Trp metavinculin mutants form tight actin bundles opposed to actin filament networks observed in wild type metavinculin Olson et al.211. · Metavinculin exp…
Paxillin · Extended paxillin isoform includes E7	· RBFOX1 promotes E7 inclusion Zorn et al.105	· Focal adhesion assembly Zorn et al.105 · Cytoskeleton rearrangement Zorn et al.105	· When RBFOX1 was depleted, paxillin and vinculin mis-splicing resulted in alterations in myoblast morphology as well as in actin cytoskeleton and focal adhesion assembly Zorn et al.105.
TMC1A · TMC1A isoform: starts at E1, skips E2 Kawashima et al.221. · TMC1B isoform: starts at E2, skips E1 Kawashima et al.221. · E9 is alternatively spliced Zhou et al.224. · E14 contains an alternative 3’ splice site Zhou et al.224.	Unknown	· Hair cell mechanotransduction	Unknown
PCDH15 · PCDH15-CD1:+E35 · PCDH15-CD2: +E38 · PCDH15-CD3: +E39 · PCDH15-Sid: -E20 to E39	· RBM24 regulates PCHD15 splicing during hair bundle development Wang et al.241	· Hair cell mechanotransduction	· Mice lacking PCH15-CD2: no tip links between cilia; deafness Webb et al.239 · Individuals with isolated/nonsyndromic deafness have mutations in Pcdh15-CD2 Pepermans et al.225.
LHFPL5 · Alternative 3’ start site in E2 Zhou et al.224	Unknown	· Hair cell mechanotransduction	Unknown
TMIE · Alternative 3’ splice site in E14 Zhou et al.224	Unknown	· Hair cell mechanotransduction	Unknown
